# Supplementary material for: Driving Effects of Soil Microbial Diversity on Soil Multifunctionality in Carya illinoinensis Agroforestry Systems
Source: Microorganisms. 2025 Oct 23;13(11):2425. doi: 10.3390/microorganisms13112425 (PMC12654798; doi:10.3390/microorganisms13112425)
Supplement: Supplementary file 1 [file microorganisms-13-02425-s001.zip]

Archive with 1 entries (1 files):
- microorganisms-3908580-supplementary.pdf
